# Supplementary material for: Nosocomial Escherichia coli, Klebsiella pneumoniae, Pseudomonas aeruginosa, and Staphylococcus aureus: Sensitivity to Chlorhexidine-Based Biocides and Prevalence of Efflux Pump Genes
Source: Int J Mol Sci. 2025 Jan 3;26(1):355. doi: 10.3390/ijms26010355 (PMC11721292; doi:10.3390/ijms26010355)
Supplement: Supplementary file 1 [file ijms-26-00355-s001.zip]

Archive with 1 entries (1 files):
- ijms-3385772-supplementary.xlsx
