# Supplementary material for: Nosocomial Escherichia coli, Klebsiella pneumoniae, Pseudomonas aeruginosa, and Staphylococcus aureus: Sensitivity to Chlorhexidine-Based Biocides and Prevalence of Efflux Pump Genes
Source: Int J Mol Sci. 2025 Jan 3;26(1):355. doi: 10.3390/ijms26010355 (PMC11721292; doi:10.3390/ijms26010355)
Supplement: Supplementary file 1 [file ijms-26-00355-s001.zip › ijms-3385772-supplementary.xlsx]

## Sheet: E. coli
			Biofilm formation		Biofilm saline solution			Plankton CHX				Biofilm CHX			Plankton S7						Biofilm S7			Efflux pump genes
Strain	Strain code	Source	Biofilm biomass, OD570	Biofilm group	Survival (CFU/ml)	Survival, log10	Standard deviation	MIC, % of the initial solution	MIC, final % CHX	MBC, % of the initial solution	MBC, final % CHX	Survival (CFU/ml)	Survival, log10	Standard deviation	MIC, % of the initial solution	MIC, final % CHX	MIC, final % BAC	MBC, % of the initial solution	MBC, final % CHX	MIC, final % BAC	Survival (CFU/ml)	Survival, log10	Standard deviation	qacE	qacdE	oqxA	oqxB	acrAB	MDR
EC1	С9	urine	0.103708	NBF	184500	5.266	145202	0.78	0.00039	0.78	0.00039	10	1	80	0.00019043	1.33301e-07	1.04736e-07	0.000380859	2.66602e-07	2.09473e-07	0	n.a.	0	1	1	0	0	1	1
EC2	С10	urine	0.122996	WBF	134000	5.1271	58355.2	0.78	0.00039	1.5625	0.00078125	160	2.20412	4443.35	0.00019043	1.33301e-07	1.04736e-07	0.000380859	2.66602e-07	2.09473e-07	0	n.a.	0	1	1	0	0	1	1
EC3	С14	urine	0.128675	WBF	201000	5.3032	62428.6	0.78	0.00039	1.5625	0.00078125	346317	5.53947	513.29	0.00019043	1.33301e-07	1.04736e-07	0.00019043	1.33301e-07	1.04736e-07	0	n.a.	0	1	1	0	0	1	1
EC4	С15	urine	0.110896	NBF	1530000	6.18469	496790	0.78	0.00039	0.78	0.00039	207367	5.31674	3627.21	0.00019043	1.33301e-07	1.04736e-07	0.00019043	1.33301e-07	1.04736e-07	0	n.a.	0	1	1	0	0	1	1
EC5	С16	urine	0.358317	MBF	1325000	6.12222	933863	0.78	0.00039	1.563	0.0007815	138720	5.14214	3645.55	0.00038	2.66e-07	2.09e-07	0.00076	5.32e-07	4.18e-07	0	n.a.	0	1	1	0	0	1	1
EC6	С17	urine	0.128412	WBF	1165000	6.06633	434012	0.195	9.75e-05	1.5625	0.00078125	7816.67	3.89302	318.538	0.00019043	1.33301e-07	1.04736e-07	0.000380859	2.66602e-07	2.09473e-07	0	n.a.	0	0	0	0	0	1	0
EC7	С18	urine	0.132567	WBF	600000	5.77815	284722	0.78	0.00039	0.78	0.00039	10	1	198.242	0.00019043	1.33301e-07	1.04736e-07	0.000380859	2.66602e-07	2.09473e-07	0	n.a.	90	1	0	0	0	1	0
EC8	С19	urine	0.101871	NBF	1410000	6.14922	571897	0.78	0.00039	1.5625	0.00078125	10	1	4641.84	0.00019043	1.33301e-07	1.04736e-07	0.000380859	2.66602e-07	2.09473e-07	0	n.a.	0	0	0	0	0	1	0
EC9	С20	urine	0.115892	WBF	1550000	6.19033	1.09806e+06	0.195	9.75e-05	0.195	9.75e-05	2225	3.34733	1647.09	0.00038	2.66e-07	2.09e-07	0.00076	5.32e-07	4.18e-07	0	n.a.	0	0	0	0	0	1	0
EC10	С22	urine	0.0743375	NBF	300000	5.47712	87939.4	0.78	0.00039	1.5625	0.00078125	11600	4.06446	2592.3	0.00019043	1.33301e-07	1.04736e-07	0.00019043	1.33301e-07	1.04736e-07	0	n.a.	0	1	0	0	0	1	0
EC11	С23	urine	0.24615	MBF	725000	5.86034	718215	0.78	0.00039	1.5625	0.00078125	13936.7	4.14416	21126.6	0.00019043	1.33301e-07	1.04736e-07	0.00019043	1.33301e-07	1.04736e-07	0	n.a.	0	1	0	0	0	1	0
EC12	С24	urine	0.153475	WBF	1550000	6.19033	1.09806e+06	0.78	0.00039	1.5625	0.00078125	545	2.7364	198.242	4.76074e-05	3.33252e-08	2.61841e-08	9.52148e-05	6.66504e-08	5.23682e-08	0	n.a.	0	0	0	0	0	1	0
EC13	С26	urine	0.115138	WBF	655000	5.81624	303480	0.78	0.00039	0.78	0.00039	8700	3.93952	5216.64	0.00038	2.66e-07	2.09e-07	0.00076	5.32e-07	4.18e-07	0	n.a.	303.48	1	0	0	0	1	0
EC14	С27	urine	0.101433	NBF	725000	5.86034	508691	0.195	9.75e-05	0.78	0.00039	112500	5.05115	85640.7	0.00038	2.66e-07	2.09e-07	0.00153	1.071e-06	8.415e-07	0	n.a.	0	0	0	0	0	1	1
EC15	С31	urine	0.0864417	NBF	575000	5.75967	309570	0.78	0.00039	1.5625	0.00078125	310	2.49136	168.127	0.00019043	1.33301e-07	1.04736e-07	0.000380859	2.66602e-07	2.09473e-07	0	n.a.	10	1	0	1	0	1	0
EC16	С32	urine	0.118887	WBF	1910000	6.28103	1.52504e+06	0.78	0.00039	1.5625	0.00078125	90000	4.95424	27760.9	0.00019043	1.33301e-07	1.04736e-07	0.000380859	2.66602e-07	2.09473e-07	0	n.a.	0	0	0	1	0	1	0
EC17	С34	urine	0.593725	SBF	1370000	6.13672	892114	0.098	4.9e-05	0.39	0.000195	16850	4.2266	3411.26	0.00038	2.66e-07	2.09e-07	0.00076	5.32e-07	4.18e-07	0	n.a.	0	0	0	0	0	1	1
EC18	С48	urine	0.151554	WBF	13250000	7.12222	6.9443e+06	0.195	9.75e-05	0.39	0.000195	14200	4.15229	7203.7	0.00038	2.66e-07	2.09e-07	0.00038	2.66e-07	2.09e-07	0	n.a.	1920.28	1	1	0	0	1	1
EC19	С69	urine	0.123112	WBF	129000000	8.11059	23400000	0.78	0.00039	1.5625	0.00078125	0	n.a.	0	0.00019043	1.33301e-07	1.04736e-07	0.000380859	2.66602e-07	2.09473e-07	0	n.a.	0	1	1	0	0	1	1
EC20	К6	catheter	0.165963	WBF	129000000	8.11059	29100000	0.78	0.00039	0.78	0.00039	0	n.a.	0	9.52148e-05	6.66504e-08	5.23682e-08	0.00019043	1.33301e-07	1.04736e-07	0	n.a.	0	0	0	0	0	1	0
EC21	К7	catheter	0.2039	WBF	159000000	8.2014	26100000	0.78	0.00039	1.5625	0.00078125	10	1	0	9.52148e-05	6.66504e-08	5.23682e-08	0.00019043	1.33301e-07	1.04736e-07	0	n.a.	0	0	0	0	0	1	1
EC22	К8	catheter	0.112438	WBF	171000000	8.233	24000000	0.78	0.00039	1.5625	0.00078125	10	1	0	0.00019043	1.33301e-07	1.04736e-07	0.000380859	2.66602e-07	2.09473e-07	0	n.a.	0	1	1	0	0	1	0
EC23	К14	catheter	0.081625	NBF	260000000	8.41497	52900000	0.78	0.00039	1.5625	0.00078125	0	n.a.	0	0.00019043	1.33301e-07	1.04736e-07	0.000380859	2.66602e-07	2.09473e-07	0	n.a.	0	1	0	1	0	1	1
EC24	К18	catheter	0.08065	NBF	400000000	8.60206	40000000	0.78	0.00039	1.5625	0.00078125	10	1	106000	0.00019043	1.33301e-07	1.04736e-07	0.000380859	2.66602e-07	2.09473e-07	0	n.a.	0	0	0	0	0	1	1
EC25	К19	catheter	0.141517	WBF	171000000	8.233	24000000	0.78	0.00039	1.5625	0.00078125	0	n.a.	0	4.76074e-05	3.33252e-08	2.61841e-08	9.52148e-05	6.66504e-08	5.23682e-08	0	n.a.	0	0	0	0	0	1	1
EC26	К20	catheter	0.145392	WBF	179000000	8.25285	20400000	0.78	0.00039	1.5625	0.00078125	0	n.a.	416	0.00019043	1.33301e-07	1.04736e-07	0.000761719	5.33203e-07	4.18945e-07	0	n.a.	0	0	0	0	0	1	1

## Sheet: K. pneumoniae
			Biofilm formation		Biofilm saline solution			Plankton CHX				Biofilm CHX			Plankton S7						Biofilm S7			Efflux pump genes
Strain	Strain code	Source	Biofilm biomass, OD570	Biofilm group	Survival (CFU/ml)	Survival, log10	Standard deviation	MIC, % of the initial solution	MIC, final % CHX	MBC, % of the initial solution	MBC, final % CHX	Survival (CFU/ml)	Survival, log10	Standard deviation	MIC, % of the initial solution	MIC, final % CHX	MIC, final % BAC	MBC, % of the initial solution	MBC, final % CHX	MIC, final % BAC	Survival (CFU/ml)	Survival, log10	Standard deviation	qacE	qacdE	cepA	oqxA	oqxB	acrAB	MDR
KP1	484моча	urine	0.225333	MBF	453000000	8.6561	83300000	0.39	0.000195	0.39	0.000195	0	n.a.	0	0.006	4.2e-06	3.3e-06	0.012	8.4e-06	6.6e-06	0	n.a.	0	1	1	1	1	1	1	1
KP2	449моча	urine	0.65	SBF	72700000	7.86153	11000000	0.78	0.00039	0.78	0.00039	0	n.a.	0	0.006	4.2e-06	3.3e-06	0.012	8.4e-06	6.6e-06	0	n.a.	0	0	0	1	1	1	1	0
KP3	473моча	urine	0.615333	SBF	106000000	8.02531	20300000	1.56	0.00078	1.56	0.00078	0	n.a.	0	0.012	8.4e-06	6.6e-06	0.012	8.4e-06	6.6e-06	0	n.a.	0	0	0	1	1	1	1	0
KP4	348р	wound	0.429667	MBF	26700000	7.42651	8330000	1.56	0.00078	1.56	0.00078	0	n.a.	0	0.012	8.4e-06	6.6e-06	0.012	8.4e-06	6.6e-06	0	n.a.	0	1	1	1	1	1	1	1
KP5	137	BAL	0.317333	MBF	44000000	7.64345	7210000	1.56	0.00078	1.56	0.00078	0	n.a.	0	0.012	8.4e-06	6.6e-06	0.012	8.4e-06	6.6e-06	0	n.a.	0	1	1	1	1	1	1	1
KP6	304р	wound	0.274	MBF	587000000	8.76864	61100000	0.78	0.00039	0.78	0.00039	0	n.a.	0	0.006	4.2e-06	3.3e-06	0.006	4.2e-06	3.3e-06	0	n.a.	0	1	1	1	1	1	1	1
KP7	130	sputum	0.534333	SBF	267000000	8.42651	70200000	1.56	0.00078	1.56	0.00078	0	n.a.	0	0.012	8.4e-06	6.6e-06	0.012	8.4e-06	6.6e-06	0	n.a.	0	0	0	1	1	1	1	0
KP8	118	sputum	0.647333	SBF	50700000	7.70501	8330000	0.195	9.75e-05	0.195	9.75e-05	0	n.a.	0	0.003	2.1e-06	1.65e-06	0.006	4.2e-06	3.3e-06	0	n.a.	0	0	0	1	0	1	1	1
KP9	131	sputum	0.500667	SBF	220000000	8.34242	20000000	0.39	0.000195	0.78	0.00039	0	n.a.	0	0.006	4.2e-06	3.3e-06	0.006	4.2e-06	3.3e-06	0	n.a.	0	0	0	1	1	1	1	0
KP10	287р	wound	0.392333	MBF	560000000	8.74819	106000000	0.78	0.00039	0.78	0.00039	0	n.a.	0	0.012	8.4e-06	6.6e-06	0.024	1.68e-05	1.32e-05	0	n.a.	0	0	0	1	1	1	1	0
KP11	280р	wound	0.472333	SBF	40700000	7.60959	9020000	1.56	0.00078	1.56	0.00078	0	n.a.	0	0.006	4.2e-06	3.3e-06	0.012	8.4e-06	6.6e-06	0	n.a.	0	1	1	1	1	1	1	1
KP12	282р	wound	0.250333	MBF	48700000	7.68753	11400000	1.56	0.00078	1.56	0.00078	0	n.a.	0	0.012	8.4e-06	6.6e-06	0.012	8.4e-06	6.6e-06	0	n.a.	0	0	0	1	1	1	1	0
KP13	153	sputum	0.256	MBF	30700000	7.48714	6110000	1.56	0.00078	1.56	0.00078	0	n.a.	0	0.006	4.2e-06	3.3e-06	0.012	8.4e-06	6.6e-06	0	n.a.	0	1	1	1	1	1	1	1
KP14	389в	nasal mucosa	0.320667	MBF	113000000	8.05308	15000000	1.56	0.00078	1.56	0.00078	0	n.a.	0	0.012	8.4e-06	6.6e-06	0.012	8.4e-06	6.6e-06	0	n.a.	0	0	0	1	1	1	1	0
KP15	354р	wound	0.309333	MBF	80000000	7.90309	9170000	0.012	6e-06	1.56	0.00078	0	n.a.	0	0.012	8.4e-06	6.6e-06	1.56	0.001092	0.000858	0	n.a.	0	1	1	1	0	1	1	1
KP16	358р	wound	0.527	SBF	104000000	8.01703	8000000	0.012	6e-06	1.56	0.00078	0	n.a.	0	0.012	8.4e-06	6.6e-06	1.56	0.001092	0.000858	0	n.a.	0	0	0	1	1	1	1	0
KP17	629моча	urine	0.227667	MBF	72700000	7.86153	11000000	1.56	0.00078	1.56	0.00078	0	n.a.	0	0.012	8.4e-06	6.6e-06	0.012	8.4e-06	6.6e-06	0	n.a.	0	1	1	1	1	1	1	1
KP18	630моча	urine	0.449	SBF	46700000	7.66932	6110000	1.56	0.00078	1.56	0.00078	0	n.a.	0	0.012	8.4e-06	6.6e-06	0.012	8.4e-06	6.6e-06	0	n.a.	0	1	1	1	1	1	1	1
KP19	184	sputum	0.208	WBF	98700000	7.99432	13300000	0.195	9.75e-05	0.39	0.000195	0	n.a.	0	0.006	4.2e-06	3.3e-06	0.012	8.4e-06	6.6e-06	0	n.a.	0	1	1	1	1	0	1	1
KP20	182	sputum	0.293333	MBF	327000000	8.51455	90200000	1.56	0.00078	1.56	0.00078	0	n.a.	0	0.012	8.4e-06	6.6e-06	0.012	8.4e-06	6.6e-06	0	n.a.	0	1	1	1	1	1	1	1
KP21	188	sputum	0.182	WBF	43300000	7.63649	7570000	1.56	0.00078	1.56	0.00078	133	2.12385	231	0.012	8.4e-06	6.6e-06	0.012	8.4e-06	6.6e-06	0	n.a.	0	1	1	1	1	1	1	1
KP22	476в	pharyngeal mucosa	0.277667	MBF	38000000	7.57978	6000000	0.78	0.00039	0.78	0.00039	0	n.a.	0	0.006	4.2e-06	3.3e-06	0.012	8.4e-06	6.6e-06	0	n.a.	0	0	0	1	1	1	1	0
KP23	477в	pharyngeal mucosa	0.512	SBF	55300000	7.74273	12200000	0.78	0.00039	0.78	0.00039	0	n.a.	0	0.006	4.2e-06	3.3e-06	0.012	8.4e-06	6.6e-06	0	n.a.	0	0	0	1	1	1	1	0
KP24	566моча	urine	0.740333	SBF	287000000	8.45788	41600000	0.78	0.00039	1.56	0.00078	0	n.a.	0	0.012	8.4e-06	6.6e-06	0.012	8.4e-06	6.6e-06	0	n.a.	0	0	0	1	1	1	1	0
KP25	570моча	urine	0.904333	SBF	74700000	7.87332	8330000	0.39	0.000195	0.39	0.000195	0	n.a.	0	0.003	2.1e-06	1.65e-06	0.006	4.2e-06	3.3e-06	0	n.a.	0	0	0	1	1	0	1	1
KP26	397р	wound	0.695667	SBF	94700000	7.97635	14200000	1.56	0.00078	1.56	0.00078	0	n.a.	0	0.012	8.4e-06	6.6e-06	0.012	8.4e-06	6.6e-06	0	n.a.	0	1	1	1	1	1	1	1
KP27	157	sputum	0.396333	MBF	51300000	7.71012	9020000	0.39	0.000195	0.78	0.00039	0	n.a.	0	0.012	8.4e-06	6.6e-06	0.012	8.4e-06	6.6e-06	0	n.a.	0	0	0	1	1	1	1	0
KP28	160	BAL	0.251667	MBF	50700000	7.70501	8330000	0.78	0.00039	1.56	0.00078	0	n.a.	0	0.012	8.4e-06	6.6e-06	0.012	8.4e-06	6.6e-06	0	n.a.	0	0	0	1	1	1	1	0
KP29	158	sputum	0.489	SBF	114000000	8.0569	15900000	1.56	0.00078	1.56	0.00078	0	n.a.	0	0.012	8.4e-06	6.6e-06	0.012	8.4e-06	6.6e-06	0	n.a.	0	0	0	1	1	1	1	1
KP30	155	sputum	0.621667	SBF	72000000	7.85733	14000000	1.56	0.00078	1.56	0.00078	0	n.a.	0	0.012	8.4e-06	6.6e-06	0.012	8.4e-06	6.6e-06	0	n.a.	0	0	0	1	1	1	1	0
KP31	165	sputum	0.486667	SBF	112000000	8.04922	9170000	0.78	0.00039	0.78	0.00039	0	n.a.	0	0.012	8.4e-06	6.6e-06	0.012	8.4e-06	6.6e-06	0	n.a.	0	0	0	1	0	1	1	0
KP32	484пп	genital tract (fem)	0.536333	SBF	141000000	8.14922	19200000	0.78	0.00039	1.56	0.00078	0	n.a.	0	0.012	8.4e-06	6.6e-06	0.012	8.4e-06	6.6e-06	0	n.a.	0	0	0	1	1	1	1	0
KP33	482пп	genital tract (fem)	0.608333	SBF	360000000	8.5563	40000000	0.78	0.00039	1.56	0.00078	0	n.a.	0	0.012	8.4e-06	6.6e-06	0.012	8.4e-06	6.6e-06	0	n.a.	0	0	0	1	1	1	1	0
KP34	151	sputum	0.288667	MBF	15100000	7.17898	2140000	0.39	0.000195	0.39	0.000195	0	n.a.	0	0.012	8.4e-06	6.6e-06	0.012	8.4e-06	6.6e-06	0	n.a.	0	1	1	1	1	0	1	1
KP35	14	wound	0.274	MBF	101000000	8.00432	8080000	1.56	0.00078	1.56	0.00078	0	n.a.	0	0.012	8.4e-06	6.6e-06	0.012	8.4e-06	6.6e-06	0	n.a.	0	1	1	1	1	1	1	1
KP36	15	wound	0.291333	MBF	65300000	7.81491	15300000	0.78	0.00039	1.56	0.00078	600	2.77815	529	0.012	8.4e-06	6.6e-06	0.012	8.4e-06	6.6e-06	0	n.a.	0	1	1	1	0	1	1	1
KP37	16	wound	0.168333	WBF	54700000	7.73799	7020000	0.78	0.00039	0.78	0.00039	333	2.52244	577	0.006	4.2e-06	3.3e-06	0.012	8.4e-06	6.6e-06	0	n.a.	0	1	1	1	1	1	1	1
KP38	17	wound	0.995	SBF	240000000	8.38021	40000000	0.78	0.00039	1.56	0.00078	0	n.a.	0	0.024	1.68e-05	1.32e-05	0.024	1.68e-05	1.32e-05	0	n.a.	0	1	1	0	0	0	0	1
KP39	536	sputum	0.352333	MBF	513000000	8.71012	94500000	0.78	0.00039	1.56	0.00078	0	n.a.	0	0.062	4.34e-05	3.41e-05	0.0625	4.375e-05	3.4375e-05	0	n.a.	0	0	0	1	0	1	1	1
KP40	481	BAL	0.599	SBF	82000000	7.91381	19100000	6.25	0.003125	6.25	0.003125	0	n.a.	0	0.062	4.34e-05	3.41e-05	0.0625	4.375e-05	3.4375e-05	0	n.a.	0	0	0	1	1	1	1	1
KP41	535	sputum	0.286	MBF	159000000	8.2014	35200000	3.125	0.0015625	3.125	0.0015625	0	n.a.	0	0.0156	1.092e-05	8.58e-06	0.0156	1.092e-05	8.58e-06	0	n.a.	0	0	0	0	0	0	0	1
KP42	463	urine	0.390667	MBF	500000000	8.69897	164000000	3.125	0.0015625	3.125	0.0015625	0	n.a.	0	0.25	0.000175	0.0001375	0.25	0.000175	0.0001375	0	n.a.	0	1	1	1	1	1	1	1
KP43	547	sputum	0.307667	MBF	393000000	8.59439	101000000	6.25	0.003125	3.125	0.0015625	0	n.a.	0	0.25	0.000175	0.0001375	0.25	0.000175	0.0001375	0	n.a.	0	1	1	1	1	1	1	1
KP44	501	sputum	0.418333	MBF	86700000	7.93802	18900000	3.125	0.0015625	3.125	0.0015625	0	n.a.	0	0.125	8.75e-05	6.875e-05	0.125	8.75e-05	6.875e-05	0	n.a.	0	1	1	1	1	1	1	1
KP45	503	sputum	0.943333	SBF	340000000	8.53148	52900000	6.25	0.003125	6.25	0.003125	0	n.a.	0	0.25	0.000175	0.0001375	0.5	0.00035	0.000275	0	n.a.	0	0	1	0	0	0	0	1
KP46	228	sputum	0.01	NBF	393000000	8.59439	101000000	0.78	0.00039	1.56	0.00078	0	n.a.	0	0.125	8.75e-05	6.875e-05	0.25	0.000175	0.0001375	0	n.a.	0	0	0	0	0	0	0	0
KP47	534	sputum	0.378333	MBF	115000000	8.0607	26900000	3.125	0.0015625	3.125	0.0015625	0	n.a.	0	0.125	8.75e-05	6.875e-05	0.125	8.75e-05	6.875e-05	0	n.a.	0	1	1	1	0	1	1	1
KP48	459	urine	0.28	MBF	64700000	7.8109	9870000	6.25	0.003125	6.25	0.003125	0	n.a.	0	0.125	8.75e-05	6.875e-05	0.125	8.75e-05	6.875e-05	0	n.a.	0	1	1	1	1	1	1	1
KP49	62	urine	0.306667	MBF	107000000	8.02938	6110000	3.125	0.0015625	3.125	0.0015625	0	n.a.	0	0.125	8.75e-05	6.875e-05	0.25	0.000175	0.0001375	0	n.a.	0	0	0	1	1	1	1	0
KP50	98	genital tract (fem)	0.315333	MBF	73300000	7.8651	5030000	1.56	0.00078	3.125	0.0015625	0	n.a.	0	0.031	2.17e-05	1.705e-05	0.031	2.17e-05	1.705e-05	0	n.a.	0	0	0	0	0	0	0	1
KP51	81	genital tract (fem)	0.331	MBF	151000000	8.17898	39100000	0.78	0.00039	6.25	0.003125	0	n.a.	0	0.062	4.34e-05	3.41e-05	0.0625	4.375e-05	3.4375e-05	0	n.a.	0	0	0	0	0	0	0	1
KP52	24	wound	0.718	SBF	150000000	8.17609	29100000	1.56	0.00078	12.5	0.00625	0	n.a.	0	0.062	4.34e-05	3.41e-05	0.0625	4.375e-05	3.4375e-05	0	n.a.	0	0	0	1	1	1	1	1
KP53	139	genital tract (fem)	0.364	MBF	333000000	8.52244	83300000	0.78	0.00039	1.56	0.00078	0	n.a.	0	0.015	1.05e-05	8.25e-06	0.0156	1.092e-05	8.58e-06	0	n.a.	0	0	1	1	1	1	1	1
KP54	33	genital tract (fem)	0.212	WBF	87300000	7.94101	29000000	0.78	0.00039	0.78	0.00039	0	n.a.	0	0.062	4.34e-05	3.41e-05	0.0625	4.375e-05	3.4375e-05	0	n.a.	0	0	1	0	0	0	0	0
KP55	27	wound	0.761333	SBF	48700000	7.68753	11400000	3.125	0.0015625	6.25	0.003125	0	n.a.	0	0.062	4.34e-05	3.41e-05	0.125	8.75e-05	6.875e-05	0	n.a.	0	0	0	1	1	1	1	0
KP56	323	sputum	0.443333	SBF	86700000	7.93802	23400000	3.125	0.0015625	3.125	0.0015625	0	n.a.	0	0.062	4.34e-05	3.41e-05	0.0625	4.375e-05	3.4375e-05	0	n.a.	0	0	0	1	1	1	1	1
KP57	57	sputum	0.475	SBF	273000000	8.43616	41600000	3.125	0.0015625	3.125	0.0015625	0	n.a.	0	0.025	1.75e-05	1.375e-05	0.25	0.000175	0.0001375	0	n.a.	0	1	1	1	1	1	1	1

## Sheet: P. aeruginosa
			Biofilm formation		Biofilm saline solution			Plankton CHX				Biofilm CHX			Plankton S7						Biofilm S7			Efflux pump genes
Strain	Strain code	Source	Biofilm biomass, OD570	Biofilm group	Survival (CFU/ml)	Survival, log10	Standard deviation	MIC, % of the initial solution	MIC, final % CHX	MBC, % of the initial solution	MBC, final % CHX	Survival (CFU/ml)	Survival, log10	Standard deviation	MIC, % of the initial solution	MIC, final % CHX	MIC, final % BAC	MBC, % of the initial solution	MBC, final % CHX	MIC, final % BAC	Survival (CFU/ml)	Survival, log10	Standard deviation	qacE	qacdE	oqxA	oqxB	acrAB	mexB	MDR
PA1	83кр	blood	0.714333	SBF	1220000000	9.08636	553000000	6.25	0.003125	12.5	0.00625	0	n.a.	0	0.097	6.79e-05	5.335e-05	0.39	0.000273	0.0002145	0	n.a.	0	1	1	0	0	0	1	1
PA2	294р	substance from ears	1.07083	SBF	33600000	7.52634	7720000	3.125	0.0015625	3.125	0.0015625	0	n.a.	0	0.024	1.68e-05	1.32e-05	0.04875	3.4125e-05	2.68125e-05	0	n.a.	0	0	0	0	0	0	1	0
PA3	278р	wound	2.67833	SBF	1900000000	9.27875	902000000	6.25	0.003125	6.25	0.003125	0	n.a.	0	0.195	0.0001365	0.00010725	0.195	0.0001365	0.00010725	0	n.a.	0	1	1	0	0	0	1	1
PA4	229	sputum	0.877833	SBF	33100000	7.51983	10800000	3.125	0.0015625	6.25	0.003125	0	n.a.	0	0.024	1.68e-05	1.32e-05	0.024	1.68e-05	1.32e-05	0	n.a.	0	0	0	1	0	0	1	0
PA5	249	BAL	0.157	WBF	382000	5.58206	40100	1.5625	0.00078125	3.125	0.0015625	0	n.a.	0	0.024	1.68e-05	1.32e-05	0.39	0.000273	0.0002145	0	n.a.	0	0	0	0	0	0	1	0
PA6	347р	wound	1.91367	SBF	35600000	7.55145	6580000	3.125	0.0015625	6.25	0.003125	287	2.45788	23.1	0.024	1.68e-05	1.32e-05	0.024	1.68e-05	1.32e-05	0	n.a.	0	0	0	0	0	0	1	0
PA7	583в	pharyngeal mucosa	0.690833	SBF	5910000	6.77159	4300000	3.125	0.0015625	3.125	0.0015625	0	n.a.	0	0.024	1.68e-05	1.32e-05	0.024	1.68e-05	1.32e-05	0	n.a.	0	0	0	0	0	0	1	0
PA8	257	sputum	2.002	SBF	42000000	7.62325	11900000	3.125	0.0015625	6.25	0.003125	0	n.a.	0	0.195	0.0001365	0.00010725	0.195	0.0001365	0.00010725	0	n.a.	0	0	0	0	0	0	1	0
PA9	391р	wound	1.61383	SBF	25000000	7.39794	11000000	3.125	0.0015625	3.125	0.0015625	0	n.a.	0	0.024	1.68e-05	1.32e-05	0.04875	3.4125e-05	2.68125e-05	0	n.a.	0	0	0	0	0	0	1	0
PA10	419р	wound	2.78883	SBF	30200000	7.48001	37200000	1.5625	0.00078125	3.125	0.0015625	0	n.a.	0	0.0121	8.47e-06	6.655e-06	0.024	1.68e-05	1.32e-05	0	n.a.	0	0	0	0	0	0	1	0
PA11	389р	wound	0.105833	NBF	510	2.70757	225	3.125	0.0015625	3.125	0.0015625	0	n.a.	0	0.195	0.0001365	0.00010725	0.195	0.0001365	0.00010725	0	n.a.	0	1	1	0	0	0	1	1
PA12	388р	wound	0.562667	SBF	27800000	7.44404	17100000	3.125	0.0015625	3.125	0.0015625	0	n.a.	0	0.195	0.0001365	0.00010725	0.195	0.0001365	0.00010725	0	n.a.	0	1	1	0	0	0	1	1
PA13	384р	wound	0.863	SBF	8440000	6.92634	5920000	1.5625	0.00078125	12.5	0.00625	0	n.a.	0	0.024	1.68e-05	1.32e-05	0.04875	3.4125e-05	2.68125e-05	0	n.a.	0	0	1	0	0	0	1	0
PA14	346	sputum	0.307667	MBF	4590000	6.66181	2220000	3.125	0.0015625	3.125	0.0015625	0	n.a.	0	0.195	0.0001365	0.00010725	0.195	0.0001365	0.00010725	0	n.a.	0	1	1	0	0	0	1	0
PA15	565	sputum	1.29283	SBF	44300000	7.6464	12100000	1.5625	0.00078125	6.25	0.003125	0	n.a.	0	0.0121	8.47e-06	6.655e-06	0.0121	8.47e-06	6.655e-06	0	n.a.	0	1	0	0	0	0	0	1
PA16	Е2	sputum	0.239667	MBF	3420000	6.53403	2480000	0.78125	0.000390625	0.781	0.0003905	10	1	0	0.0121	8.47e-06	6.655e-06	0.0121	8.47e-06	6.655e-06	0	n.a.	0	0	0	0	0	0	0	1
PA17	4516	sputum	0.724	SBF	402000	5.60423	260000	1.5625	0.00078125	1.562	0.000781	10	1	0	0.0121	8.47e-06	6.655e-06	0.0121	8.47e-06	6.655e-06	0	n.a.	0	0	0	0	0	0	0	0
PA18	290	sputum	0.303	MBF	5430000	6.7348	1590000	0.39	0.000195	0.39	0.000195	15200	4.18184	1560	0.00038	2.66e-07	2.09e-07	0.00038	2.66e-07	2.09e-07	0	n.a.	0	0	0	0	0	0	0	1
PA19	БАЛЖ	BAL	0.247	MBF	2610000	6.41664	1730000	0.78125	0.000390625	0.781	0.0003905	10	1	0	0.39	0.000273	0.0002145	0.39	0.000273	0.0002145	0	n.a.	0	1	0	0	0	0	0	1
PA20	2024-07-08	wound	3.12967	SBF	25000000000	10.3979	20300000000	0.78125	0.000390625	1.562	0.000781	0	n.a.	0	0.003	2.1e-06	1.65e-06	0.003	2.1e-06	1.65e-06	0	n.a.	0	0	0	0	0	0	0	1
PA21	ПР2	wound	0.222333	MBF	1650000	6.21748	1320000	0.39	0.000195	0.781	0.0003905	10	1	0	0.003	2.1e-06	1.65e-06	0.003	2.1e-06	1.65e-06	0	n.a.	0	0	0	0	0	0	0	0
PA22	87	wound	0.617333	SBF	2670000	6.42651	1960000	0.78125	0.000390625	1.562	0.000781	0	n.a.	0	0.00076	5.32e-07	4.18e-07	0.00076	5.32e-07	4.18e-07	0	n.a.	0	0	0	0	0	0	0	0
PA23	Е12	wound	0.131833	WBF	149000	5.17319	85200	1.5625	0.00078125	3.125	0.0015625	330	2.51851	40	0.0121	8.47e-06	6.655e-06	0.0121	8.47e-06	6.655e-06	0	n.a.	0	0	0	0	0	0	0	1
PA24	ИТТ	BAL	0.157667	WBF	396000	5.5977	69500	0.78125	0.000390625	1.562	0.000781	0	n.a.	0	0.003	2.1e-06	1.65e-06	0.003	2.1e-06	1.65e-06	0	n.a.	0	0	0	0	0	0	0	0
PA25	5	sputum	0.9445	SBF	44900000	7.65225	15100000	0.78125	0.000390625	1.562	0.000781	10	1	0	0.024	1.68e-05	1.32e-05	0.04875	3.4125e-05	2.68125e-05	0	n.a.	0	0	0	0	0	0	0	0
PA26	206ПР	sputum	1.875	SBF	5960000000	9.77525	1570000000	0.78125	0.000390625	0.389501	0.000194751	0	n.a.	0	0.00038	2.66e-07	2.09e-07	0.00152	1.064e-06	8.36e-07	0	n.a.	0	1	0	0	0	0	0	0
PA27	3-13.	wound	0.249333	MBF	430000	5.63347	294000	0.78125	0.000390625	0.781	0.0003905	10	1	0	0.00152	1.064e-06	8.36e-07	0.00152	1.064e-06	8.36e-07	0	n.a.	0	0	0	0	0	0	0	1
PA28	2024-07-03	wound	0.335	MBF	2520000	6.4014	1830000	0.78125	0.000390625	1.562	0.000781	0	n.a.	0	0.00038	2.66e-07	2.09e-07	0.00038	2.66e-07	2.09e-07	0	n.a.	0	0	0	0	0	0	0	0

## Sheet: S. aureus
			Biofilm formation		Biofilm saline solution			Plankton CHX				Biofilm CHX			Plankton S7						Biofilm S7			Efflux pump genes
Strain	Strain code	Source	Biofilm biomass, OD570	Biofilm group	Survival (CFU/ml)	Survival, log10	Standard deviation	MIC, % of the initial solution	MIC, final % CHX	MBC, % of the initial solution	MBC,finale % CHX	Survival (CFU/ml)	Survival, log10	Standard deviation	MIC, % of the initial solution	MIC, final % CHX	MIC, final % BAC	MBC, % of the initial solution	MBC, finale % CHX	MIC, final % BAC	Survival (CFU/ml)	Survival, log10	Standard deviation	smr (qacC/D)	qacA/B	norA	norB	norC	mepA	mdeA	mecA	sepA	MDR
SA1	497в	nasal mucosa	0.170833	WBF	358000000	8.55388	577000000	0.049	2.45e-05	0.049	2.45e-05	7	0.845098	5.2	0.000188	1.316e-07	1.034e-07	0.000375	2.625e-07	2.0625e-07	0	n.a.	0	0	0	1	1	0	1	1	0	1	0
SA2	505в	pharyngeal mucosa	0.159	WBF	5010000	6.69984	2240000	0.049	2.45e-05	0.049	2.45e-05	3.67	0.564666	5.51	0.000188	1.316e-07	1.034e-07	0.000375	2.625e-07	2.0625e-07	0	n.a.	0	0	0	1	1	0	1	1	0	1	0
SA3	506в	pharyngeal mucosa	0.208333	WBF	20700000	7.31597	13800000	0.049	2.45e-05	0.049	2.45e-05	7	0.845098	5.2	0.000188	1.316e-07	1.034e-07	0.000188	1.316e-07	1.034e-07	0	n.a.	0	0	0	0	1	0	1	1	0	1	0
SA4	513в	pharyngeal mucosa	0.202167	WBF	2170000	6.33646	992000	0.012	6e-06	0.012	6e-06	7	0.845098	5.2	0.000188	1.316e-07	1.034e-07	0.000188	1.316e-07	1.034e-07	0	n.a.	0	0	0	1	0	0	1	0	0	1	0
SA5	231	sputum	0.1415	WBF	2110000	6.32428	617000	0.012	6e-06	0.012	6e-06	0	n.a.	0	0.000375	2.625e-07	2.0625e-07	0.0015	1.05e-06	8.25e-07	0	n.a.	0	0	0	1	1	0	1	1	0	1	0
SA6	230	sputum	0.149	WBF	606000	5.78247	86100	0.049	2.45e-05	0.049	2.45e-05	0	n.a.	0	0.000188	1.316e-07	1.034e-07	0.000188	1.316e-07	1.034e-07	0	n.a.	0	0	0	1	1	0	1	1	0	1	0
SA7	238	sputum	0.167833	WBF	5850000	6.76716	2400000	0.049	2.45e-05	0.049	2.45e-05	0	n.a.	0	0.000188	1.316e-07	1.034e-07	0.000375	2.625e-07	2.0625e-07	0	n.a.	0	0	0	1	1	0	1	1	0	1	0
SA8	299р	wound	0.131	WBF	6970000	6.84323	10300000	0.049	2.45e-05	0.049	2.45e-05	7	0.845098	5.2	0.000188	1.316e-07	1.034e-07	0.000375	2.625e-07	2.0625e-07	0	n.a.	0	0	0	1	1	0	1	1	0	1	1
SA9	297р	wound	0.135	WBF	11200000	7.04922	3510000	0.049	2.45e-05	0.049	2.45e-05	110	2.04139	78.7	0.000375	2.625e-07	2.0625e-07	0.000188	1.316e-07	1.034e-07	0	n.a.	0	0	0	0	0	0	1	1	0	1	0
SA10	301р	wound	0.122167	WBF	556000	5.74507	86100	0.012	6e-06	0.049	2.45e-05	67.3	1.82802	40.5	0.000188	1.316e-07	1.034e-07	0.000375	2.625e-07	2.0625e-07	0	n.a.	0	0	0	1	1	0	1	1	0	1	1
SA11	73кр	blood	0.1255	WBF	162000	5.20952	107000	0.012	6e-06	0.012	6e-06	0	n.a.	0	0.000188	1.316e-07	1.034e-07	0.000188	1.316e-07	1.034e-07	0	n.a.	0	0	0	0	0	0	0	0	0	1	0
SA12	296р	wound	0.159167	WBF	980000	5.99123	561000	0.012	6e-06	0.049	2.45e-05	7	0.845098	5.2	0.000188	1.316e-07	1.034e-07	0.000188	1.316e-07	1.034e-07	0	n.a.	0	0	0	1	1	0	1	0	0	1	0
SA13	314р	wound	0.180167	WBF	2520000	6.4014	1830000	0.012	6e-06	0.012	6e-06	0	n.a.	0	0.000188	1.316e-07	1.034e-07	0.000375	2.625e-07	2.0625e-07	0	n.a.	0	0	0	1	1	1	1	1	0	1	0
SA14	307р	wound	0.25	MBF	2570000	6.40993	881000	0.049	2.45e-05	0.195	9.75e-05	0	n.a.	0	0.000188	1.316e-07	1.034e-07	0.000375	2.625e-07	2.0625e-07	0	n.a.	0	0	0	0	1	0	1	0	0	1	0
SA15	310р	wound	0.200667	WBF	2510000	6.39967	493000	0.012	6e-06	0.012	6e-06	0	n.a.	0	0.000188	1.316e-07	1.034e-07	0.000375	2.625e-07	2.0625e-07	0	n.a.	0	0	0	1	1	0	1	1	0	1	0
SA16	348р	wound	0.157833	WBF	1220000	6.08636	146000	0.012	6e-06	0.195	9.75e-05	0	n.a.	0	0.000188	1.316e-07	1.034e-07	0.000375	2.625e-07	2.0625e-07	0	n.a.	0	0	0	1	1	0	1	0	0	1	0
SA17	277	sputum	0.208333	WBF	3610000	6.55751	1140000	0.012	6e-06	0.195	9.75e-05	0	n.a.	0	0.000188	1.316e-07	1.034e-07	0.000188	1.316e-07	1.034e-07	0	n.a.	0	0	0	0	0	0	1	0	0	1	1
SA18	283	sputum	0.187	WBF	2690000	6.42975	693000	0.049	2.45e-05	0.049	2.45e-05	0	n.a.	0	0.000188	1.316e-07	1.034e-07	0.000188	1.316e-07	1.034e-07	0	n.a.	0	0	0	0	1	0	1	1	0	1	0
SA19	373р	wound	0.177667	WBF	15200000	7.18184	11200000	0.012	6e-06	0.012	6e-06	7	0.845098	5.2	0.000188	1.316e-07	1.034e-07	0.000188	1.316e-07	1.034e-07	0	n.a.	0	0	0	1	0	0	1	1	0	1	1
SA20	403р	wound	0.229833	MBF	7550000	6.87795	2020000	0.049	2.45e-05	0.049	2.45e-05	0	n.a.	0	0.000188	1.316e-07	1.034e-07	0.000375	2.625e-07	2.0625e-07	0	n.a.	0	0	0	1	0	1	1	1	0	1	0
SA21	378р	wound	0.169167	WBF	2940000	6.46835	1200000	0.012	6e-06	0.012	6e-06	0	n.a.	0	0.000188	1.316e-07	1.034e-07	0.000188	1.316e-07	1.034e-07	0	n.a.	0	0	0	1	0	0	1	1	0	1	1
SA22	401р	wound	0.153167	WBF	882000	5.94547	400000	0.012	6e-06	0.012	6e-06	0	n.a.	0	0.000188	1.316e-07	1.034e-07	0.000188	1.316e-07	1.034e-07	0	n.a.	0	0	0	1	1	0	1	0	1	1	0
SA23	404р	wound	0.1415	WBF	17000000	7.23045	7760000	0.012	6e-06	0.049	2.45e-05	0	n.a.	0	0.000188	1.316e-07	1.034e-07	0.000375	2.625e-07	2.0625e-07	0	n.a.	0	0	0	1	1	0	1	1	0	1	0
SA24	498в	pharyngeal mucosa	0.135	WBF	1900000	6.27875	792000	0.012	6e-06	0.012	6e-06	7	0.845098	5.2	0.000375	2.625e-07	2.0625e-07	0.000375	2.625e-07	2.0625e-07	0	n.a.	0	0	0	1	1	0	1	1	0	1	0
SA25	440 М	sputum	0.141	WBF	1660000	6.22011	1.0382e+06	0.049	2.45e-05	0.049	2.45e-05	0	n.a.	0	0.000188	1.316e-07	1.034e-07	0.000375	2.625e-07	2.0625e-07	0	n.a.	0	0	0	0	0	0	1	0	0	1	1
SA26	445 M	sputum	0.133	WBF	590000	5.77085	164520	0.049	2.45e-05	0.049	2.45e-05	0	n.a.	0	0.000188	1.316e-07	1.034e-07	0.000375	2.625e-07	2.0625e-07	0	n.a.	0	0	0	1	0	0	1	0	0	1	1
SA27	581 М	sputum	0.138	WBF	106500	5.02735	29274.6	0.049	2.45e-05	0.049	2.45e-05	0	n.a.	0	0.000188	1.316e-07	1.034e-07	0.000375	2.625e-07	2.0625e-07	0	n.a.	0	0	0	0	0	0	1	0	0	1	0
SA28	614	sputum	0.144	WBF	58500	4.76716	13404	0.012	6e-06	0.195	9.75e-05	0	n.a.	0	0.000188	1.316e-07	1.034e-07	0.000375	2.625e-07	2.0625e-07	0	n.a.	0	0	0	1	0	0	0	0	0	1	1
SA29	671	urine	0.129	WBF	150500	5.17754	36050.9	0.049	2.45e-05	0.049	2.45e-05	0	n.a.	0	0.000188	1.316e-07	1.034e-07	0.000375	2.625e-07	2.0625e-07	0	n.a.	0	0	0	0	0	0	1	0	0	0	1
